# Supplementary material for: Anti-BIRC5 autoantibody serves as a valuable biomarker for diagnosing AFP-negative hepatocellular carcinoma
Source: PeerJ. 2024 May 31;12:e17494. doi: 10.7717/peerj.17494 (PMC11146321; doi:10.7717/peerj.17494)
Supplement: Supplemental Information 4 [file peerj-12-17494-s004.xlsx]

## Sheet: discovery phase(ANHCC)
type	SEX(1=male,2=female)	AGE	diagnosis	AFP(ng/mL)	AFP(<20ng/ml=ANHCC,APHCC)	SNR(IgG)
H1	1	58.0767	Primary hepatocellular carcinoma	5.24	ANHCC	1.23231
H14	1	43.737	Primary hepatocellular carcinoma	4.06	ANHCC	1.36825
H15	1	47.2219	Primary hepatocellular carcinoma	8.33	ANHCC	1.97778
H20	2	72.4356	Primary hepatocellular carcinoma	5.89	ANHCC	2.72153
H23	1	42.9123	Primary hepatocellular carcinoma	2.47	ANHCC	1.69693
H28	1	70.4192	Primary hepatocellular carcinoma	10.01	ANHCC	1.47454
H29	1	58.1945	Primary hepatocellular carcinoma	15.29	ANHCC	1.46675
H33	2	68.0986	Primary hepatocellular carcinoma	1.8	ANHCC	2.13614
H37	1	66.7534	Primary hepatocellular carcinoma	2.6	ANHCC	1.46635
H39	1	60.3589	Primary hepatocellular carcinoma	6.08	ANHCC	1.77423
H41	1	51.1726	Primary hepatocellular carcinoma	2.42	ANHCC	1.37864
H48	1	76.4822	Primary hepatocellular carcinoma	15.31	ANHCC	1.37628
H51	1	57.2438	Primary hepatocellular carcinoma	17.08	ANHCC	2.53808
H54	1	61.1233	Primary hepatocellular carcinoma	3.59	ANHCC	1.87251
H56	1	54.9397	Primary hepatocellular carcinoma	1.95	ANHCC	1.36374
H57	1	42.8082	Primary hepatocellular carcinoma	6.68	ANHCC	1.29787
H61	1	49.2219	Primary hepatocellular carcinoma	4.52	ANHCC	2.22263
H63	2	58.3178	Primary hepatocellular carcinoma	2.61	ANHCC	2.17946
H66	1	64.0795	Primary hepatocellular carcinoma	5.31	ANHCC	2.41025
H68	1	65.7507	Primary hepatocellular carcinoma	14.87	ANHCC	1.24742
H69	1	58.6137	Primary hepatocellular carcinoma	4.76	ANHCC	2.16804
H70	1	50.3973	Primary hepatocellular carcinoma	14.72	ANHCC	4.46034
H71	1	45.9014	Primary hepatocellular carcinoma	8.21	ANHCC	1.65046
H72	1	57.5836	Primary hepatocellular carcinoma	3.27	ANHCC	2.06667
H73	1	43.3315	Primary hepatocellular carcinoma	7.8	ANHCC	1.19498
H75	1	58.411	Primary hepatocellular carcinoma	2.93	ANHCC	1.77276
H76	1	61.8685	Primary hepatocellular carcinoma	4.19	ANHCC	1.1414
H78	1	49.6411	Primary hepatocellular carcinoma	6.44	ANHCC	1.25385
H84	1	62.3836	Primary hepatocellular carcinoma	3.62	ANHCC	3.41852
H85	1	71.6137	Primary hepatocellular carcinoma	1.94	ANHCC	1.1196
H86	1	50.7096	Primary hepatocellular carcinoma	2.53	ANHCC	1.49125
H88	1	64.2932	Primary hepatocellular carcinoma	3.13	ANHCC	1.84559
H89	1	53.2548	Primary hepatocellular carcinoma	8.52	ANHCC	3.16645
H90	1	51.0548	Primary hepatocellular carcinoma	2.08	ANHCC	1.52608
H91	1	57.674	Primary hepatocellular carcinoma	3.33	ANHCC	1.85868
H92	1	54.326	Primary hepatocellular carcinoma	5.2	ANHCC	2.52431
H93	1	54.0466	Primary hepatocellular carcinoma	3.64	ANHCC	1.41053
H95	1	58.5178	Primary hepatocellular carcinoma	5.93	ANHCC	1.23
H96	1	48.1507	Primary hepatocellular carcinoma	6.49	ANHCC	1.47351

## Sheet: discovery phase(NC)
type	diagnosis	SEX(1=male,2=female)	AGE	SNR(IgG)
NC1	NORMAL	2	52.2356	1.09051
NC2	NORMAL	2	46.1507	1.31222
NC4	NORMAL	2	35.3836	1.08688
NC5	NORMAL	1	26.4685	1.45345
NC6	NORMAL	2	51.4384	3.0476
NC7	NORMAL	1	48.4575	1.30366
NC8	NORMAL	1	49.6274	1.35823
NC9	NORMAL	1	51.989	1.65719
NC12	NORMAL	1	33.4384	1.15265
NC13	NORMAL	1	59.726	1.18539
NC14	NORMAL	1	20.0712	1.2484
NC15	NORMAL	2	40.8055	1.24352
NC16	NORMAL	2	52.5808	1.52918
NC17	NORMAL	2	27.6466	1.51064
NC18	NORMAL	1	21.8904	1.37482
NC19	NORMAL	2	20.5288	1.30337
NC20	NORMAL	1	33.2521	1.33569
NC21	NORMAL	2	50.537	1.2657
NC22	NORMAL	2	29.7589	1.40973
NC23	NORMAL	2	46.7726	1.83059
NC24	NORMAL	2	52.2	1.45947
NC25	NORMAL	1	30.5945	1.29277
NC26	NORMAL	2	23.5945	1.17535
NC27	NORMAL	1	28.5315	1.33257
NC28	NORMAL	1	46.474	1.21866
NC29	NORMAL	1	25.737	1.45744
NC30	NORMAL	1	28.5123	1.30456
NC31	NORMAL	1	35.3425	1.55261
NC32	NORMAL	2	21.6658	1.45391
NC33	NORMAL	2	39.0055	1.22925
NC34	NORMAL	2	47.2384	1.62786
NC35	NORMAL	1	20.2082	1.2822
NC36	NORMAL	2	29.2822	1.24522
NC37	NORMAL	2	41.2027	1.25091
NC38	NORMAL	1	59.0027	1.30823
NC39	NORMAL	1	26.5096	1.23821
NC40	NORMAL	1	62.3562	1.08379
NC41	NORMAL	2	49.6712	1.41804
NC42	NORMAL	1	43.2027	1.31552
NC43	NORMAL	1	56.8932	1.39009
NC44	NORMAL	2	42.8658	1.39173
NC45	NORMAL	1	70.7479	1.86966
NC46	NORMAL	2	57.8	1.95005
NC47	NORMAL	2	46.4274	1.52449
NC48	NORMAL	2	35.7014	1.94907
NC49	NORMAL	2	36.3616	1.90469
NC50	NORMAL	2	32.2877	1.18812
	NORMAL		40.1739
	NORMAL		12.8445
	NORMAL			1.84622

## Sheet: validation (Zhengzhou-ANHCC）
SEX(1=male,2=female)	AGE	Diagnosis	AFP(ng/mL)	AFP(<20ng/ml=ANHCC,APHCC)	HBV infection（1=YES，0=NO,２＝HCV）	TNM	TNM（1=T1N0M0，2=T2n0m0,3=T3N0M0,4=T4 /N1/M1)	Metastasis(0=NO,1=YES)	BIRC5
2	37	hepatocellular carcinoma	4.567	ANHCC	1	T2	1	0	0.253204
1	67	hepatocellular carcinoma	8.89799	ANHCC	1	T3N0M0	3	0	0.206392
1	66	hepatocellular carcinoma	3.52499	ANHCC	0	T2N0M0	2	0	0.199743
1	48	hepatocellular carcinoma	12.09	ANHCC	0		NA	0	0.435742
1	39	hepatocellular carcinoma	2.68	ANHCC	0	T3bN0M0	3	0	0.410633
1	45	hepatocellular carcinoma	7.42199	ANHCC	1	T1	1	0	0.364794
2	75	hepatocellular carcinoma	6.07	ANHCC	2	T1N0m0	1	0	0.30863
1	64	hepatocellular carcinoma	13.51	ANHCC	1	T2	2	0	0.222193
1	50	hepatocellular carcinoma	10.65	ANHCC	1		NA	0	0.28788
1	65	hepatocellular carcinoma	5.166	ANHCC	1	T1	1	0	0.330412
2	49	hepatocellular carcinoma	2.459	ANHCC	0		NA	0	0.240891
1	69	hepatocellular carcinoma	18.09	ANHCC	0	T3a	3	0	0.322081
1	62	hepatocellular carcinoma	1	ANHCC	1	T1N0M0	1	0	0.372109
1	51	hepatocellular carcinoma	5.88199	ANHCC	1	T1N0M0	1	0	0.277973
1	58	hepatocellular carcinoma	9.785	ANHCC	1	T1	1	0	0.414166
1	37	hepatocellular carcinoma	7.599	ANHCC	1	T2	2	0	0.227928
1	48	hepatocellular carcinoma	4.817	ANHCC	1	T3	3	0	0.2562
2	57	hepatocellular carcinoma	11.21	ANHCC	NA	T3a	3	0	0.147798
1	54	hepatocellular carcinoma	5.718	ANHCC	1	T3a	3	0	0.335478
1	60	hepatocellular carcinoma	2.718	ANHCC	1	T3aN0M0	3	0	0.298735
1	70	hepatocellular carcinoma	2.043	ANHCC	1		NA	0	0.420362
1	65	hepatocellular carcinoma	4.737	ANHCC	NA	T2N0m0（多发小囊肿）	2	0	0.427017
1	32	hepatocellular carcinoma	3.48	ANHCC	1	T2N0m0（多发小囊肿）	2	0	0.369035
1	53	hepatocellular carcinoma	1.739	ANHCC	1	T3aN0M0	3	0	0.311762
1	38	hepatocellular carcinoma	3.101	ANHCC	1	T3	3	0	0.150772
2	42	hepatocellular carcinoma	1.08	ANHCC	0	T3aN0M0	3	0	0.33116
2	34	hepatocellular carcinoma	6.74899	ANHCC	1		NA	0	0.354735
1	56	hepatocellular carcinoma	17.38	ANHCC	NA	T3	3	0	0.303762
1	60	hepatocellular carcinoma	3.5	ANHCC	1	T1nomo	1	0	0.490096
1	76	hepatocellular carcinoma	1.729	ANHCC	1	T3aN0M0	3	0	0.200295
1	49	hepatocellular carcinoma	3.309	ANHCC	1	T1	1	0	0.293195
1	64	hepatocellular carcinoma	3.93299	ANHCC	0	T1nmo	1	0	0.280418
2	43	hepatocellular carcinoma	2.02599	ANHCC	0		NA	0	0.269489
1	59	hepatocellular carcinoma	8.128	ANHCC	1	T3	3	0	0.30982
2	34	hepatocellular carcinoma	5.39299	ANHCC	0		NA	0	0.170047
1	47	hepatocellular carcinoma	9.38	ANHCC	1	T3a	3	0	0.255558
1	51	hepatocellular carcinoma	2.28799	ANHCC	1,2	T1N0M0	1	0	0.182054
1	58	hepatocellular carcinoma	13.72	ANHCC	1	T3bN0M0	3	0	0.326522
1	65	hepatocellular carcinoma	17.6499	ANHCC	1	T2N0M0	2	0	0.234623
1	47	hepatocellular carcinoma	2.80799	ANHCC	1		NA	0	0.316593
2	60	hepatocellular carcinoma	4.666	ANHCC	NA		NA	0	0.472403
1	43	hepatocellular carcinoma	5.482	ANHCC	1		NA	0	0.287533
2	65	hepatocellular carcinoma	4.69	ANHCC	1		NA	0	0.236125
1	79	hepatocellular carcinoma	3.236	ANHCC	2	T3	3	0	0.33344
1	74	hepatocellular carcinoma	9.52399	ANHCC	0	T2	2	0	0.306618
1	53	hepatocellular carcinoma	6.801	ANHCC	0	T4	4	0	0.20019
1	47	hepatocellular carcinoma	5.05799	ANHCC	0		NA	0	0.265869
1	66	hepatocellular carcinoma	2.67499	ANHCC	0	T3	3	0	0.21532
1	34	hepatocellular carcinoma	14.88	ANHCC	1	T1	1	0	0.185724
1	74	hepatocellular carcinoma	2.55399	ANHCC	1	N1	4	1	0.379367
1	45	hepatocellular carcinoma	7.51799	ANHCC	0	T1	1	0	0.419371
1	73	hepatocellular carcinoma	10.23	ANHCC	NA	T3	3	0	0.532042
1	62	hepatocellular carcinoma	11.58	ANHCC	1	M1	4	1	0.322113
1	57	hepatocellular carcinoma	4.67499	ANHCC	0	M1	4	1	0.188017
1	42	hepatocellular carcinoma	4.4	ANHCC	1	M1	4	1	0.555855
1	45	hepatocellular carcinoma	7.599	ANHCC	0		NA	1	0.341919
1	56	hepatocellular carcinoma	3.58199	ANHCC	1	T3	3	0	0.465996

## Sheet: validation (Zhengzhou-NC）
SEX(1=male,2=female)	AGE	Diagnosis	HBV infection（1=YES，0=NO,２＝HCV）	AFP(ng/mL)	BIRC5
1	73.5	NORMAL	0	3.664	0.222574
1	67	NORMAL	0	5.985	0.206484
1	68.5	NORMAL	0	3.476	0.156496
1	56.5	NORMAL	0	4.112	0.138037
1	59	NORMAL	0	4.155	0.140651
1	66	NORMAL	0	2.77899	0.217755
1	54.5	NORMAL	0	2.88499	0.155925
1	46.5	NORMAL	0	6.118	0.0916435
1	55.5	NORMAL	0	3.236	0.159763
1	48	NORMAL	0	5.53599	0.294452
1	65.5	NORMAL	0	3.728	0.162622
1	72.5	NORMAL	0	4.602	0.165325
1	58.5	NORMAL	0	7.442	0.438011
1	60.5	NORMAL	0	3.616	0.195754
1	46	NORMAL	0	6.30499	0.204906
1	69.5	NORMAL	0	5.854	0.296662
1	88	NORMAL	0	3.475	0.137008
1	55.5	NORMAL	0	5.03399	0.177751
1	44.5	NORMAL	0	4.9	0.266395
1	49	NORMAL	0	3.935	0.237894
1	59.5	NORMAL	0	4.04399	0.357158
1	48.5	NORMAL	0	4.82599	0.152831
1	51	NORMAL	0	3.805	0.222548
1	55.5	NORMAL	0	3.746	0.340234
1	55.5	NORMAL	0	3.031	0.287449
1	54.5	NORMAL	0	6.327	0.140291
1	58.5	NORMAL	0	5.25399	0.292696
1	71	NORMAL	0	3.595	0.268731
1	77	NORMAL	0	3.616	0.293323
1	53.5	NORMAL	0	4.80499	0.144683
1	61.5	NORMAL	0	9.432	0.167621
1	87.5	NORMAL	0	3.35599	0.176895
1	50.5	NORMAL	0	3.822	0.131374
1	62.5	NORMAL	0	NA	0.229992
1	71.5	NORMAL	0	2.92399	0.259443
1	45.5	NORMAL	0	3.411	0.141723
1	45	NORMAL	0	3.839	0.301815
1	49.5	NORMAL	0	6.189	0.308204
1	44.5	NORMAL	0	4.18799	0.364005
1	50.5	NORMAL	0	4.06599	0.372164
1	43.5	NORMAL	0	3.76699	0.188057
1	42.5	NORMAL	0	11.68	0.206991
1	54	NORMAL	0	5.08399	0.214072
1	33.5	NORMAL	0	2.964	0.214805
1	55	NORMAL	0	4.748	0.165029
1	43	NORMAL	0	5.551	0.078546
1	52	NORMAL	0	11.27	0.209303
2	55.5	NORMAL	0	3.197	0.293214
2	77.5	NORMAL	0	4.88	0.333688
2	70.5	NORMAL	0	4.36099	0.335741
2	72.5	NORMAL	0	2.902	0.174839
2	35.5	NORMAL	0	5.17799	0.295216
2	32.5	NORMAL	0	5.293	0.257454
2	36	NORMAL	0	3.331	0.246587
2	44	NORMAL	0	3.68	0.330051
2	64	NORMAL	0	12.55	0.25283
2	62.5	NORMAL	0	3.54499	0.306854

## Sheet: validation （Nanchan-ANHCC）
SEX(1=male,2=female)	AGE	Diagnosis		AFP(ng/mL)	AFP(<20ng/ml=ANHCC,APHCC)	HBV infection（1=YES，0=NO,２＝HCV）	BIRC5
1	46	hepatocellular carcinoma		2.8	ANHCC	NA	0.061625
2	68	hepatocellular carcinoma		1.38	ANHCC	NA	0.216228
1	54	hepatocellular carcinoma		2.42	ANHCC	NA	0.459556
1	50	hepatocellular carcinoma		2.76	ANHCC	NA	0.190383
1	67	hepatocellular carcinoma		9.3	ANHCC	NA	0.305224
2	52	hepatocellular carcinoma		3.89	ANHCC	2	0.273571
1	52	hepatocellular carcinoma		3.48	ANHCC	1	0.393043
1	50	hepatocellular carcinoma		9.63	ANHCC	1	0.690532
2	53	hepatocellular carcinoma		1.03	ANHCC	NA	0.558209
1	50	hepatocellular carcinoma		2.98	ANHCC	1	0.255339
1	44	hepatocellular carcinoma		4.47	ANHCC	NA	0.260424
1	67	hepatocellular carcinoma		18.62	ANHCC	1	0.444452
2	48	hepatocellular carcinoma		10.57	ANHCC	2	0.572208
1	62	hepatocellular carcinoma		5.55	ANHCC	2	0.333444
1	43	hepatocellular carcinoma		2.19	ANHCC	NA	0.329275
2	59	hepatocellular carcinoma		1.56	ANHCC	NA	0.372814
1	52	hepatocellular carcinoma		8.25	ANHCC	NA	0.425615
1	38	hepatocellular carcinoma		1.56	ANHCC	NA	0.286854
1	55	hepatocellular carcinoma		2.22	ANHCC	NA	0.159437
1	58	hepatocellular carcinoma		6.5	ANHCC	NA	0.197652
1	55	hepatocellular carcinoma		2.16	ANHCC	NA	0.317827
1	46	hepatocellular carcinoma		3.26	ANHCC	NA	0.255231
2	61	hepatocellular carcinoma		1.8	ANHCC	NA	0.493483
1	46	hepatocellular carcinoma		2.36	ANHCC	NA	0.273579
1	54	hepatocellular carcinoma		0.93	ANHCC	NA	0.51813
2	62	hepatocellular carcinoma		7.85	ANHCC	NA	0.303155
2	63	hepatocellular carcinoma		2.17	ANHCC	NA	0.410718
1	52	hepatocellular carcinoma		6.88	ANHCC	NA	0.250983

## Sheet: validation(Nanchang-NC）
SEX(1=male,2=female)	AGE	Diagnosis	BIRC5
1	36	NORMAL	0.205506
1	56	NORMAL	0.300464
2	59	NORMAL	0.248344
1	45	NORMAL	0.299512
1	53	NORMAL	0.24644
2	62	NORMAL	0.13149
2	51	NORMAL	0.136012
2	58	NORMAL	0.213691
2	51	NORMAL	0.0594459
2	69	NORMAL	0.116107
1	68	NORMAL	0.348322
1	45	NORMAL	0.35825
1	53	NORMAL	0.271805
1	42	NORMAL	0.172042
1	53	NORMAL	0.299409
2	58	NORMAL	0.543004
1	38	NORMAL	0.228946
1	47	NORMAL	0.22182
1	66	NORMAL	0.313991
1	55	NORMAL	0.16624
1	72	NORMAL	0.654884
1	50	NORMAL	0.13127
1	63	NORMAL	0.232473
1	56	NORMAL	0.141692
1	49	NORMAL	0.262116
2	62	NORMAL	0.102439
1	49	NORMAL	0.111606
1	54	NORMAL	0.175381

## Sheet: evaluation phase-HCC
SEX(1=male,2=female)	AGE	Diagnosis	HBV infection（1=YES，0=NO,２＝HCV）	AFP(ng/mL)	AFP(<20ng/ml=ANHCC,APHCC)	TNM	TNM（1=T1N0M0，2=T2n0m0,3=T3N0M0,4=T4 /N1/M1)	Metastasis(0=NO,1=YES)	BIRC5
1	50	1	1	1204.8	APHCC	N1	4	1	0.221423
2	65	1	NA	1.84	ANHCC		NA	0	0.163608
1	54	1	1	1204.8	APHCC	T1	1	0	0.259464
1	60	1	1	718.6	APHCC	T3a	3	0	0.500775
1	45	1	1	267.6	APHCC	T3b	3	0	0.329525
2	58	1	0	2.59	ANHCC	NA	NA	0	0.252438
2	65	1	0	3.11	ANHCC	NA	NA	0	0.307342
2	65	1	1	1204.8	APHCC	T3a	3	0	0.167021
1	28	1	1	1109	APHCC	NA	NA	0	0.183883
2	77	1	0	1.74	ANHCC	NA	NA	0	0.170333											BIRC5
1	46	1	0	1.38	ANHCC	NA	NA	0	0.284457
1	50	1	1	6.93	ANHCC	T1	1	0	0.168225
1	47	1	1	8.78	ANHCC	T1	1	0	0.231761
1	53	1	1	5.02	ANHCC	T3b	3	0	0.42247
1	26	1	1	1204.8	APHCC	T3b	3	0	0.121451
1	63	1	1	433.2	APHCC	T3a	3	0	0.1883
1	52	1	1	1204.8	APHCC	T3b	3	0	0.294194
1	54	1	1	1204.8	APHCC	T3a	3	0	0.250431
1	53	1	1	247.9	APHCC	T3b	3	0	0.156883
2	42	1	0	1204.8	APHCC	T3b	3	0	0.211285
1	59	1	1	1204.8	APHCC	T3bN1	4	1	0.308446
1	64	1	1	1204.8	APHCC	T3b	3	0	0.332837
1	63	1	1	1.33	ANHCC	N1M1	4	1	0.134098
1	59	1	1	10.72	ANHCC	T3a	3	0	0.203456
1	52	1	1	643.6	APHCC	T1	1	0	0.220419
1	43	1	1	114.6	APHCC	T1	1	0	0.209579
1	42	1	1	4.69	ANHCC	T3	3	0	0.229854
2	66	1	1	27.82	APHCC	T2	2	0	0.265286
2	58	1	1	2.31	ANHCC	T3a	3	0	0.256855
2	66	1	0	9.94	ANHCC	T3b	3	0	0.230758
2	65	1	1	27.82	APHCC	T2	2	0	0.314268
1	66	1	1	1.88	ANHCC	T3a	3	0	0.321696
1	61	1	1	0.93	ANHCC	N1	4	1	0.213694
1	53	1	1	50.12	APHCC	T3a	3	0	0.198237
1	53	1	NA	580.3	APHCC	T3a	3	0	0.304833
1	59	1	0	5.72	ANHCC	T3a	3	0	0.303829
2	64	1	1	1204.8	APHCC	T3a	3	0	0.181675
2	46	1	1	1204.8	APHCC	M1N1	4	1	0.247721
1	47	1	0	2.62	ANHCC	T3a	3	0	0.4305
1	47	1	1	1.936	ANHCC	T3b	3	0	0.196631
1	50	1	0	285.9	APHCC	N1	4	1	0.128879
1	53	1	0	29.07	APHCC	T2	2	0	0.361945
1	64	1	1	15.22	ANHCC	N1	4	1	0.27432
1	70	1	1	1204.8	APHCC	M1	4	1	0.211386
1	63	1	0	1204.8	APHCC	T3a	3	0	0.572127
1	53	1	1	1204.8	APHCC	T3a	3	0	0.33083
1	49	1	1	353.1	APHCC	N1M1	4	1	0.380815
1	53	1	1	4.1	ANHCC	NA	NA	0	0.282249
2	44	1	1	30.81	APHCC	T1	1	0	0.29068
2	65	1	0	18.19	ANHCC	T2N0M0	2	0	0.3497
2	54	1	0	1204.8	APHCC	T3a	3	0	0.135002
1	79	1	1	1204.8	APHCC	T3	3	0	0.464527
1	70	1	1	1.09	ANHCC	T2N0M0	2	0	0.353414
1	44	1	0	2.48	ANHCC	T1N0M0	1	0	0.264483
1	44	1	1	4.68	ANHCC	T2N0M0	2	0	0.350804
1	50	1	1	44.22	APHCC	T1N0M0	1	0	0.263078
2	77	1	1	359.6	APHCC	T3a	3	0	0.334744
1	43	1	1	82.69	APHCC	T3a	3	0	0.287268
1	60	1	1	40.37	APHCC	T1N0M0	1	0	0.350101
2	51	1	1	4.16	ANHCC	N1	4	1	0.281245
1	59	1	1	20.54	APHCC	T3bN0M0	3	0	0.300517
2	60	1	0	12.77	ANHCC	T3	3	0	0.327718
2	60	1	1	1204.8	APHCC	T2	2	0	0.328421
1	54	1	1	1.58	ANHCC	T3aN0M0	3	0	0.35793
1	46	1	0	1.45	ANHCC	M1	4	1	0.175854
1	62	1	1	7.365	ANHCC	T1N0M0	1	0	0.264082
1	64	1	1	5.89	ANHCC	N1	4	1	0.240795
1	52	1	1	6.66	ANHCC	T3a	3	0	0.289576
1	48	1	1	2.49	ANHCC	T3a	3	0	0.338358
1	62	1	1	70.38	APHCC	N1	4	1	0.216806
1	45	1	1	4.597	ANHCC	T2N0M0	2	0	0.223631
1	36	1	1	1204.8	APHCC	T3b	3	0	0.219717
1	52	1	1	10.18	ANHCC	T3a	3	0	0.264784
1	59	1	1	86.54	APHCC	T3a	3	0	0.354217
1	60	1	1	12.51	ANHCC	T3a	3	0	0.345886
2	63	1	NA	4.618	ANHCC	NA	NA	0	0.404704
1	53	1	0	1204.8	APHCC	NA	NA	0	0.296703
1	75	1	0	3.214	ANHCC	NA	NA	0	0.266892
1	63	1	0	1.5	ANHCC	T2	2	0	0.446359
1	52	1	NA	21.35	APHCC	T3bN0M0	3	0	0.191311
2	68	1	1	102.271	APHCC	T3a	3	0	0.30132
1	73	1	0	43.58	APHCC	T2	2	0	0.340966
1	48	1	1	2.559	ANHCC	T2	2	0	0.645453
1	60	1	1	2.713	ANHCC	T3a	3	0	0.551544
1	68	1	0	21.92	APHCC	T3aN0M0	3	0	0.309698
2	66	1	NA	5.23	ANHCC	T2N0M0	2	0	0.390526
2	46	1	0	1.83	ANHCC	NA	NA	0	0.724366
1	60	1	1	1.47	ANHCC	T2N0M0	2	0	0.363725
1	45	1	1	6.058	ANHCC	T2N0M0	2	0	0.45136
2	74	1	0	1053	APHCC	T3aN0M0	3	0	0.289598
1	49	1	1	1204.8	APHCC	T3b	3	0	0.245568
2	75	1	0	29.34	APHCC	NA	NA	0	0.42424
1	60	1	1	4.54	ANHCC	T2N0M0	2	0	0.308103
1	60	1	1	37.68	APHCC	T3aN0M0	3	0	0.379465
1	50	1	1	25.85	APHCC	NA	NA	0	0.295553
1	50	1	1	93.04	APHCC	T2N0M0	2	0	0.277899
2	66	1	0	7.06	ANHCC	T3aN0M0	3	0	0.314484
1	53	1	1	1204.8	APHCC	T3a	3	0	0.296617
1	59	1	0	19.489	ANHCC	T3a	3	0	0.391058
1	49	1	1	1204.8	APHCC	T3b	3	0	0.360003
2	52	1	1	80.84	APHCC	T3aN0M0	3	0	0.336925
1	66	1	1	1204.8	APHCC	T3a	3	0	0.410308
1	47	1	0	1.29	ANHCC	T3a	3	0	0.248014
1	53	1	2	307	APHCC	T2N0M0	2	0	0.377126
2	51	1	1	382.6	APHCC	T3b	3	0	0.306189
1	68	1	1	15.28	ANHCC	NA	NA	0	0.250247
1	41	1	1	93.89	APHCC	T2N0M0	2	0	0.18516
1	65	1	1	5.65	ANHCC	M1	4	1	0.475289
1	49	1	1	1357	APHCC	T2N0M0	2	0	0.243972
2	71	1	1	44.7	APHCC	T1N0M0	1	0	0.436045
2	51	1	1	1204.8	APHCC	M1	4	1	0.298957
1	65	1	1	62526	APHCC	T3aN0M0	3	0	0.218767
2	63	1	0	3.01	ANHCC	T2N0M0	2	0	0.306082
1	48	1	1	5.87	ANHCC	T1N0M0	1	0	0.29098
1	68	1	0	95865	APHCC	T4N1M1	4	1	0.555053
2	52	1	0	5121	APHCC	T4N1M1	4	1	0.420837
1	62	1	1	121000	APHCC	N1M1	4	1	0.289704
2	71	1	1	44.706	APHCC	T1N0M0	1	0	0.397758
1	57	1	1	74.73	APHCC	T2N0M0	2	0	0.297255
1	48	1	1	30.05	APHCC	N1	4	1	0.227807
1	65	1	1	4400	APHCC	T4N1M1	4	1	0.245355
1	54	1	1	104.3	APHCC	T1N0M0	1	0	0.284705
1	59	1	0	16114	APHCC	T3a	3	0	0.320121
2	52	1	0	1204.8	APHCC	N1M1	4	1	0.437002
1	70	1	1	9747	APHCC	T3aN0M0	3	0	0.269922
2	52	1	0	55988	APHCC	T3aN0M0	3	0	0.192817
2	46	1	1	95632	APHCC	T3aN0M0	3	0	0.207813
2	78	1	0	5.289	ANHCC	M1	4	1	0.443064
1	66	1	0	439.2	APHCC	T3aN0M0	3	0	0.212918
1	63	1	1	4.543	ANHCC	T3aN0M0	3	0	0.238974
1	46	1	1	1204.8	APHCC		NA	0	0.28194
1	57	1	0	17.42	ANHCC	T3b	3	0	0.305019
1	52	1	1	110.36	APHCC	T2N0M0	2	0	0.172291
1	55	1	1	2322	APHCC	T2	2	0	0.168675
1	62	1	1	383.2	APHCC	T3b	3	0	0.333415
1	49	1	1	91	APHCC	T3b	3	0	0.324056
1	41	1	0	37.98	APHCC	T3b	3	0	0.206749
1	50	1	1	249.38	APHCC	T3b	3	0	0.510917
2	66	1	0	4.346	ANHCC	T2N0m0	2	0	0.457315
1	63	1	1	39.77	APHCC	T2N0m0	2	0	0.461782
1	60	1	1	39.8	APHCC	T2	2	0	0.264073
1	47	1	1	865.9	APHCC	T2N0m0	2	0	0.212705
1	63	1	1	9.745	ANHCC	T3b	3	0	0.414987
1	48	1	1	8.481	ANHCC	T2N0M0	2	0	0.172185
1	50	1	1	107.5	APHCC	T4	4	1	0.339272
2	42	1	1	348.36	APHCC	T2N0m0	2	0	0.342621
1	63	1	1	107.4	APHCC	T2N0M0	2	0	0.488727
1	37	1	1	86.2	APHCC		NA	1	0.3389
2	34	1	0	559	APHCC		NA	0	0.285982
1	52	1	0	1204.8	APHCC	T2N0M0	2	0	0.289609
1	47	1	1	18.23	ANHCC	T1N0M0	1	0	0.268963
2	54	1	1	1204.8	APHCC	T2N0M0	2	0	0.217625
1	87	1	1	1204.8	APHCC	N1	4	1	0.243108
2	84	1	1	3.799	ANHCC	M1	4	1	0.422975
1	55	1	1	1204.8	APHCC	T3b	3	0	0.376659
1	57	1	0	1204.8	APHCC	T2N0M0	2	0	0.217253
1	58.0767	1	0	5.24	ANHCC	T3bN1M1	4	1	0.212186
2	40.0575	1	1	223.8	APHCC	T1N0MO	1	0	0.18474
1	44.9233	1	1	16189	APHCC	T3bN1M0	4	1	0.321214
1	52.9836	1	1	1204.8	APHCC	T3bN0M0	3	0	0.239254
1	46.2219	1	1	26.59	APHCC	T3bN0M1	4	1	0.286102
1	61.7205	1	1	37.47	APHCC	T2N0M1	4	1	0.280802
2	58.8959	1	1	1204.8	APHCC	T3bN0M0	3	0	0.300392
2	55.5315	1	1	64.99	APHCC	T1N0MO	1	0	0.312033
1	56.9945	1	1	432	APHCC	T3bN0M0	3	0	0.412637
1	56.126	1	1	43.92	APHCC	T1N0MO	1	0	0.265943
2	44.0959	1	1	160.3	APHCC	T3bN0M0	3	0	0.3138
1	43.737	1	1	4.06	ANHCC	T1N0MO	1	0	0.182848
2	64.389	1	1	1204.8	APHCC	T3bN0M0	3	0	0.379229
1	55.8438	1	1	1204.8	APHCC	T3bN0M0	3	0	0.317523
2	63.937	1	1	25.23	APHCC	T1N0M0	1	0	0.361625
2	68.5808	1	1	72.4	APHCC	T1N0MO	1	0	0.257804
2	72.4356	1	1	5.89	ANHCC	T1N0MO	1	0	0.235279
2	57.5836	1	1	6479	APHCC	T2N0M0	2	0	0.261305
1	72.2849	1	1	30.01	APHCC	T1N0MO	1	0	0.209631
1	42.9123	1	1	2.47	ANHCC	T3bN0M0	3	0	0.272095
2	37.3863	1	1	1204.8	APHCC	T2N0M0	2	0	0.460999
1	63.063	1	1	1204.8	APHCC	T1N0MO	1	0	0.23509
2	61.4466	1	2	6.93	ANHCC	T1N0M0	1	0	0.347145
1	70.4192	1	3	10.01	ANHCC	T1N0M0	1	0	0.25345
1	58.1945	1	1	15.29	ANHCC	T1N0MO	1	0	0.231967
1	38.5041	1	1	1204.8	APHCC	T3bN0M1	4	1	0.363992
2	39.1479	1	1	1204.8	APHCC	T2N0M0	2	0	0.438285
1	68.6329	1	1	58.8	APHCC	T2N0M0	2	0	0.175371
2	68.0986	1	1	1.8	ANHCC	T3bN0M0	3	0	0.235847
1	45.0986	1	1	1204.8	APHCC	T3bN0M0	3	0	0.233575
1	52.0137	1	1	316.4	APHCC	T2N0M0	2	0	0.341845
1	63.7178	1	1	113.6	APHCC	T2N0M0	2	0	0.49649
1	66.7534	1	1	2.6	ANHCC	T1N0M0	1	0	0.296985
1	44.6384	1	1	1204.8	APHCC	T3bN1M1	4	1	0.467813
1	60.3589	1	0	6.08	ANHCC	T1N0M0	1	0	0.196665
1	50.5041	1	1	1204.8	APHCC	T3bN0M0	3	0	0.270486
1	51.1726	1	1	2.42	ANHCC	T1N0M0	1	0	0.174992
1	52.3753	1	1	1204.8	APHCC	T3aN1M0	4	1	0.215404
1	61.6548	1	1	1204.8	APHCC	T3bN0M0	3	0	0.294051
1	67.9123	1	1	145.5	APHCC	T1N0M0	1	0	0.478422
1	58.8986	1	1	905.3	APHCC	T3bN1M1	4	1	0.386457
1	55.6466	1	1	76.43	APHCC	T4N0M0	4	0	0.479163
1	76.4822	1	1	15.31	ANHCC	T2N0M0	2	0	0.321138
1	51.926	1	1	285.5	APHCC	T1N0M0	1	0	0.141834
1	52.7644	1	1	33.76	APHCC	T2N0M0	2	0	0.387105
1	57.2438	1	1	17.08	ANHCC	T2N0M0	2	0	0.464729
2	70.3726	1	1	1204.8	APHCC	T3bN0M0	3	0	0.386087
1	50.0356	1	1	162.9	APHCC	T2N0M0	2	0	0.338162
1	61.1233	1	0	3.59	ANHCC	T1N0M0	1	0	0.428832
1	52.6575	1	0	155.1	APHCC	T2N0M0	2	0	0.406627
1	42.8082	1	1	6.68	ANHCC	T1N0M0	1	0	0.437713
1	52.3836	1	0	915.5	APHCC	T3bN0M1	4	1	0.407737
1	74.6301	1	1	116.9	APHCC	T3bN0M0	3	0	0.408662
1	45.4904	1	1	245.8	APHCC	T3bN0M0	3	0	0.3138
1	49.2219	1	1	4.52	ANHCC	T1N0M0	1	0	0.406812
1	47.8658	1	1	1204.8	APHCC	T3bN0M0	3	0	0.446503
2	58.3178	1	0	2.61	ANHCC	T1N0M0	1	0	0.603787
1	52.4877	1	1	1204.8	APHCC	T3bN0M0	3	0	0.463897
1	61.9151	1	1	1204.8	APHCC	T3bN0M0	3	0	0.294862
1	64.0795	1	2	5.31	ANHCC	T1N0M0	1	0	0.486287
1	56.2603	1	1	1204.8	APHCC	T4N0M0	4	0	0.469448
1	58.6137	1	2	4.76	ANHCC	T1N0M0	1	0	0.399595
1	50.3973	1	1	14.72	ANHCC	T3bN0M0	3	0	0.346026
1	45.9014	1	1	8.21	ANHCC	T3bN0M0	3	0	0.218718
1	57.5836	1	1	3.27	ANHCC	T1N0M0	1	0	0.415509
1	43.3315	1	1	7.8	ANHCC	T2N1M1	4	1	0.436141
2	59.9753	1	1	618	APHCC	T1N0M0	1	0	0.397652
1	58.411	1	0	2.93	ANHCC	T2N0M0	2	0	0.300969
1	61.8685	1	0	4.19	ANHCC	T3aN0M0	3	0	0.416896
2	65.6548	1	1	1204.8	APHCC	T1N0M0	1	0	0.372209
1	49.6411	1	1	6.44	ANHCC	T1N0M0	1	0	0.423835
1	64.3178	1	1	1204.8	APHCC	T2N0M0	2	0	0.322526
1	78.2575	1	1	362.1	APHCC	T2N0M0	2	0	0.371654
2	71.6301	1	1	185.2	APHCC	T1N0M0	1	0	0.335664
1	61.5562	1	1	1204.8	APHCC	T3bN0M0	3	0	0.21511
1	49.8137	1	1	1204.8	APHCC	T3bN0M1	4	1	0.335941
1	62.3836	1	1	3.62	ANHCC	T1N0M0	1	0	0.466117
1	71.6137	1	1	1.94	ANHCC	T2N0M0	2	0	0.344546
1	50.7096	1	1	2.53	ANHCC	T2N0M0	2	0	0.291069
1	63.4795	1	1	231.9	APHCC	T3bN0M0	3	0	0.308463
1	64.2932	1	1	3.13	ANHCC	T2N0M0	2	0	0.340105
1	53.2548	1	1	8.52	ANHCC	T3bN1M1	4	1	0.477497
1	51.0548	1	1	2.08	ANHCC	T1N0M0	1	0	0.428554
1	54.0466	1	0	3.64	ANHCC	T1N0M0	1	0	0.305132
1	69.8164	1	1	1204.8	APHCC	T3bN0M1	4	1	0.345286
1	58.5178	1	2	5.93	ANHCC	T1N0M0	1	0	0.379148
1	48.1507	1	1	6.49	ANHCC	T1N0M0	1	0	0.132952
1	70.9342	1	1	1204.8	APHCC	T3aN0M0	3	0	0.252858

## Sheet: evaluation phase-NC
SEX(1=male,2=female)	AGE	Diagnosis	HBV infection（1=YES，0=NO,２＝HCV）	AFP(ng/mL)	BIRC5
1	73.5	0	0	3.664	0.32774
1	72	0	0	3.667	0.30542
1	61.5	0	0	3.407	0.201629
1	75	0	0	4.216	0.299467
1	67	0	0	5.985	0.28654
1	51	0	0	3.67	0.339923
1	47	0	0	2.538	0.144712
1	54	0	0	2.876	0.19112
1	66	0	0	2.779	0.295375
1	64	0	0	3.036	0.330902
1	54.5	0	0	2.885	0.221253
1	46.5	0	0	6.118	0.098954
1	63.5	0	0	2.92	0.131877
1	66	0	0	4.777	0.326438
1	50	0	0	2.615	0.116625
1	48	0	0	4.278	0.171403
1	50.5	0	0	4.198	0.189167
1	53.5	0	0	3.201	0.235296
1	64.5	0	0	3.225	0.217625
1	72.5	0	0	4.602	0.219299
1	58.5	0	0	5.31	0.416836
1	62.5	0	0	3.003	0.254082
1	44	0	0	2.708	0.219578
1	60.5	0	0	3.291	0.172147
1	61.5	0	0	3.667	0.295561
1	46.5	0	0	4.842	0.272776
1	74.5	0	0	3.667	0.209534
1	57.5	0	0	6.325	0.231576
1	65	0	0	4.027	0.259011
1	52	0	0	3.496	0.299746
1	65.5	0	0	3.587	0.440738
1	58	0	0	3.954	0.449387
1	56	0	0	3.494	0.16852
1	68	0	0	2.726	0.279007
1	55.5	0	0	5.034	0.156151
1	52.5	0	0	4.861	0.181541
1	43	0	0	3.626	0.337691
1	65	0	0	3.667	0.470034
1	49	0	0	2.786	0.266731
1	56	0	0	2.504	0.212138
1	46	0	0	5.739	0.198746
1	46	0	0	4.926	0.146479
1	68.5	0	0	4.366	0.272962
1	34	0	0	4.086	0.204047
1	48.5	0	0	4.402	0.204512
1	46	0	0	7.277	0.330344
1	50.5	0	0	4.395	0.20414
1	47.5	0	0	3.347	0.265522
1	55.5	0	0	4.18	0.288586
1	50	0	0	14.64	0.146851
1	44.5	0	0	5.889	0.305699
1	43.5	0	0	2.844	0.134388
1	57	0	0	3.274	0.104907
1	36	0	0	3.667	0.238228
1	46	0	0	3.404	0.260443
1	36.5	0	0	2.689	0.286993
1	44	0	0	4.949	0.258727
1	66	0	0	4.309	0.472573
1	56	0	0	5.923	0.357703
1	50	0	0	4.032	0.421369
1	53	0	0	5.864	0.43058
1	67.5	0	0	26.85	0.225438
1	61.5	0	0	6.071	0.395
1	62	0	0	3.984	0.361677
1	71	0	0	3.595	0.359329
1	41.5	0	0	5.835	0.175465
1	77	0	0	3.162	0.30966
1	50.5	0	0	3.916	0.257373
1	50.5	0	0	5.419	0.332508
1	43.5	0	0	4.594	0.36276
1	63.5	0	0	2.964	0.149276
1	42	0	0	3.682	0.184225
1	54.5	0	0	4.519	0.201383
1	54	0	0	3.435	0.221882
1	61	0	0	4.145	0.213755
1	35	0	0	5.487	0.233622
1	55	0	0	3.164	0.30668
1	50	0	0	2.78	0.141781
1	66	0	0	3.722	0.138349
1	87.5	0	0	3.947	0.275253
1	53.5	0	0	4.186	0.087958
1	48	0	0	3.836	0.081366
1	52	0	0	4.806	0.155598
1	42.5	0	0	3.1	0.240034
1	62.5	0	0	3.667	0.352917
1	46	0	0	13.93	0.231636
1	45.5	0	0	3.485	0.287987
1	60	0	0	3.959	0.050752
1	59	0	0	2.79	0.025918
1	48.5	0	0	4.814	0.341358
1	65.5	0	0	2.739	0.252316
1	63	0	0	17.89	0.252496
1	45	0	0	5.138	0.204995
1	60	0	0	3.203	0.30063
1	48	0	0	5.353	0.29494
1	48.5	0	0	3.414	0.299456
1	51.5	0	0	1.8	0.345692
1	51	0	0	2.734	0.318781
1	50.5	0	0	3.485	0.417847
1	44	0	0	2.644	0.204815
1	49.5	0	0	4.277	0.264236
1	41	0	0	2.075	0.192804
1	56	0	0	3.098	0.259179
1	55	0	0	2.851	0.30975
1	50.5	0	0	3.442	0.239492
1	46	0	0	6.49	0.419382
1	50.5	0	0	2.679	0.204002
1	49.5	0	0	1.224	0.2478
1	50	0	0	4.458	0.331424
1	60.5	0	0	3.667	0.265139
1	34	0	0	3.394	0.152798
1	61.5	0	0	3.35	0.278143
1	36	0	0	3.085	0.123358
1	63.5	0	0	4.517	0.220257
1	51.5	0	0	3.77	0.215471
1	61.5	0	0	3.709	0.281485
1	52.5	0	0	3.373	0.287535
1	55	0	0	1.59	0.273989
1	46.5	0	0	3.368	0.224772
1	49	0	0	2.956	0.183954
1	50.5	0	0	2.708	0.314085
1	52.5	0	0	3.373	0.271099
1	50.5	0	0	1.347	0.244459
1	58.5	0	0	3.775	0.346054
1	51	0	0	4.13	0.20635
1	51	0	0	5.033	0.331153
1	44.5	0	0	3.052	0.232268
1	58.5	0	0	2.121	0.211949
1	64.5	0	0	0.5	0.478262
2	65	0	0	6.496	0.281756
2	65.5	0	0	0.5	0.34497
2	61.5	0	0	3.84	0.246731
2	67.5	0	0	0.5	0.17168
2	53.5	0	0	0.5	0.27465
2	62	0	0	4.148	0.297553
2	67	0	0	3.975	0.263482
2	84	0	0	3.51	0.283357
2	65.5	0	0	2.946	0.263198
2	66	0	0	3.8	0.296701
2	62.5	0	0	3.148	0.331151
2	73	0	0	3.507	0.278909
2	64.5	0	0	1.969	0.304178
2	76	0	0	3.125	0.303799
2	64.5	0	0	5.06	0.242945
2	73.5	0	0	3.858	0.410461
2	75.5	0	0	2.004	0.297837
2	44.5	0	0	6.158	0.407243
2	66.5	0	0	2.844	0.371563
2	78	0	0	3.728	0.27323
2	77	0	0	2.992	0.492893
2	63.5	0	0	2.251	0.317901
2	45	0	0	3.333	0.316671
2	52.5	0	0	2.577	0.250611
2	44.5	0	0	3.403	0.303042
2	53	0	0	4.8	0.353581
2	52.5	0	0	1.724	0.229033
2	63	0	0	3.333	0.246068
2	74.5	0	0	2.326	0.296985
2	53	0	0	3.263	0.237361
2	72	0	0	3.746	0.42901
2	52	0	0	4.829	0.233859
2	51.5	0	0	6.782	0.305692
2	54	0	0	1.766	0.244175
2	44	0	0	2.586	0.224111
2	55	0	0	2.138	0.464122
2	43.5	0	0	4.848	0.212754
2	51	0	0	1.769	0.369102
2	53.5	0	0	7.458	0.253923
2	61	0	0	2.529	0.20471
2	54.5	0	0	6.252	0.131173
2	45	0	0	4.112	0.228086
1	47.9397	0	0	3.667	0.100484
1	41.2199	0	0	3.667	0.055612
1	80	0	0	3.667	0.169104
1	66.9112	0	0	3.667	0.091533
1	48.1639	0	0	3.667	0.193091
1	57.8783	0	0	3.667	0.145713
1	52.2731	0	0	3.667	0.160034
1	57.4671	0	0	3.667	0.067427
1	63.6146	0	0	3.667	0.097023
1	52.1393	0	0	3.667	0.156931
1	69.6804	0	0	3.667	0.157647
1	51.6091	0	0	3.667	0.055612
1	55.5082	0	0	3.667	0.239514
1	75.0614	0	0	3.667	0.114088
1	54.1804	0	0	3.667	0.095113
1	48.5395	0	0	3.667	0.183902
1	77.9726	0	0	3.667	0.130318
1	44.5285	0	0	3.667	0.22758
1	53.3811	0	0	3.667	0.130438
1	62.6639	0	0	3.667	0.099529
1	51.6502	0	0	3.667	0.245719
1	61.7034	0	0	3.667	0.138672
1	56.3169	0	0	3.667	0.137121
1	76.8975	0	0	3.667	0.159556
1	56.4945	0	0	3.667	0.047497
1	56.4084	0	0	3.667	0.184976
1	57.2418	0	0	3.667	0.254312
1	72.0806	0	0	3.667	0.089266
1	51.6979	0	0	3.667	0.163853
1	72.7813	0	0	3.667	0.154067
1	63.0395	0	0	3.667	0.246555
1	45.8701	0	0	3.667	0.108786
1	47	0	0	3.667	0.148656
1	64.0137	0	0	3.667	0.138164
1	53.9753	0	0	3.667	0.103264
1	68.5285	0	0	3.667	0.113314
1	51.7418	0	0	3.667	0.14468
1	57.2664	0	0	3.667	0.196367
1	57.7758	0	0	3.667	0.125242
1	60.9616	0	0	3.667	0.157491
1	46.0395	0	0	3.667	0.149981
1	54.9945	0	0	3.667	0.161798
1	60.9397	0	0	3.667	0.151196
1	48.0861	0	0	3.667	0.119388
1	64.5724	0	0	3.667	0.213927
1	59.011	0	0	3.667	0.223094
1	47.7582	0	0	3.667	0.161136
1	71.2692	0	0	3.667	0.155945
1	64.5888	0	0	3.667	0.201558
1	63.6393	0	0	3.667	0.158264
1	46.7171	0	0	3.667	0.233144
1	72.9836	0	0	3.667	0.289691
1	56.7445	0	0	3.667	0.11475
1	66.3947	0	0	3.667	0.186869
1	48.9726	0	0	3.667	0.125131
1	63.8811	0	0	3.667	0.145232
1	57.8811	0	0	3.667	0.164228
2	78	0	0	3.333	0.102601
2	66.534	0	0	3.333	0.41173
2	38.9304	0	0	3.333	0.098736
2	46.8251	0	0	3.333	0.173505
2	56.6037	0	0	3.333	0.234359
2	63.6925	0	0	3.333	0.126346
2	50.5027	0	0	3.333	0.248717
2	60.5833	0	0	3.333	0.173837
2	55.847	0	0	3.333	0.161688
2	52.534	0	0	3.333	0.150644
2	46.8893	0	0	3.333	0.135844
2	62.5313	0	0	3.333	0.097742
2	44.5258	0	0	3.333	0.193495
2	65.6694	0	0	3.333	0.186317
2	45.6338	0	0	3.333	0.183776
2	66.5669	0	0	3.333	0.190403
